# Supplementary material for: Combined Toxicity of the Most Common Indoor Aspergilli
Source: Pathogens. 2023 Mar 14;12(3):459. doi: 10.3390/pathogens12030459 (PMC10058518; doi:10.3390/pathogens12030459)
Supplement: Supplementary file 1 [file pathogens-12-00459-s001.zip]

Archive with 1 entries (1 files):
- pathogens-2227427-supplementary.pdf
